# Supplementary material for: Internal fossil constraints have more effect on the age estimates of crown Palaeognathae than different phylogenomic data type
Source: Front Bioinform. 2025 Aug 7;5:1563786. doi: 10.3389/fbinf.2025.1563786 (PMC12368558; doi:10.3389/fbinf.2025.1563786)
Supplement: Supplementary file 1 [file Presentation1.zip]

Archive with 6 entries (6 files):
- SM S1 Alignments and species final.zip
- __MACOSX/._SM S1 Alignments and species final.zip
- SM S2 Selvatti-Takezaki.trees.txt
- __MACOSX/._SM S2 Selvatti-Takezaki.trees.txt
- SM S3 pdf trees.pdf
- __MACOSX/._SM S3 pdf trees.pdf
