# Supplementary material for: Internal fossil constraints have more effect on the age estimates of crown Palaeognathae than different phylogenomic data type
Source: Front Bioinform. 2025 Aug 7;5:1563786. doi: 10.3389/fbinf.2025.1563786 (PMC12368558; doi:10.3389/fbinf.2025.1563786)
Supplement: Supplementary file 1 [file Presentation1.zip › SM S2 Selvatti-Takezaki.trees.txt]

==> C12.tre <==
#NEXUS
BEGIN TREES;

	UTREE 1 = (galGal: 72.943950, (strCam: 61.116016, ((rheAme: 27.979191, rhePen: 27.979191) [&95%HPD={21.0861, 38.1492}]: 28.193987, (((casCas: 32.250005, droNov: 32.250005) [&95%HPD={24.3936, 42.4267}]: 17.274538, ((aptHaa: 5.076343, aptOwe: 5.076343) [&95%HPD={0.351169, 15.1897}]: 10.081062, aptRow: 15.157404) [&95%HPD={2.99127, 32.0556}]: 34.367139) [&95%HPD={39.9482, 58.985}]: 4.400116, (anoDid: 45.735492, ((cryCin: 25.305344, tinGut: 25.305344) [&95%HPD={18.5126, 34.4809}]: 9.741654, (eudEle: 27.346816, notPer: 27.346816) [&95%HPD={15.8801, 39.709}]: 7.700183) [&95%HPD={25.4133, 44.8524}]: 10.688494) [&95%HPD={36.3928, 55.0453}]: 8.189168) [&95%HPD={46.3519, 61.5283}]: 2.248519) [&95%HPD={49.2115, 63.5976}]: 4.942838) [&95%HPD={55.9972, 66.7158}]: 11.827934) [&95%HPD={65.9773, 81.8621}];

END;

==> CNEE.tre <==
#NEXUS
BEGIN TREES;

	UTREE 1 = (galGal: 72.549291, (strCam: 61.197582, ((rheAme: 33.956425, rhePen: 33.956425) [&95%HPD={22.5484, 44.6646}]: 27.241069, (((casCas: 30.740465, droNov: 30.740465) [&95%HPD={24.9009, 37.2926}]: 8.770251, ((aptHaa: 18.476681, aptOwe: 18.476681) [&95%HPD={2.09402, 32.0595}]: 11.526191, (aptRow: 19.186574, aptMan: 19.186574) [&95%HPD={2.58054, 32.2556}]: 10.816298) [&95%HPD={18.4669, 39.3758}]: 9.507844) [&95%HPD={36.0291, 43.221}]: 0.001796, (anoDid: 34.760171, ((cryCin: 23.578613, tinGut: 23.578613) [&95%HPD={18.2196, 29.7465}]: 6.211420, (eudEle: 23.053064, notPer: 23.053064) [&95%HPD={10.3455, 32.6544}]: 6.736970) [&95%HPD={23.1983, 36.5088}]: 4.970137) [&95%HPD={28.1897, 40.4736}]: 4.752341) [&95%HPD={36.0291, 43.2208}]: 21.684982) [&95%HPD={55.9992, 66.7512}]: 0.000088) [&95%HPD={55.9992, 66.7512}]: 11.351710) [&95%HPD={65.7529, 81.2684}];

END;

==> MTG.tre <==
#NEXUS
BEGIN TREES;

	UTREE 1 = (((((((((((Crypturellus_cinnamomeus: 9.986843, Crypturellus_undulatus: 9.986843) [&95%HPD={7.31644, 12.673}]: 11.744472, Crypturellus_soui: 21.731315) [&95%HPD={17.8515, 25.6096}]: 7.909750, Crypturellus_tataupa: 29.641065) [&95%HPD={25.093, 34.2289}]: 10.602284, (Tinamus_major: 17.898528, Tinamus_guttatus: 17.898528) [&95%HPD={13.6702, 22.1417}]: 22.344822) [&95%HPD={35.4405, 45.0839}]: 4.049260, (Nothocercus_julius: 23.365677, Nothocercus_nigrocapillus: 23.365677) [&95%HPD={17.7089, 28.9458}]: 20.926932) [&95%HPD={39.3363, 49.2548}]: 4.115805, (((Nothoprocta_pentlandii: 0.294214, Nothoprocta_ornata: 0.294214) [&95%HPD={0.139931, 0.476292}]: 17.684523, Nothoprocta_perdicaria: 17.978737) [&95%HPD={13.7521, 22.4952}]: 24.977297, Eudromia_elegans: 42.956034) [&95%HPD={37.5892, 48.238}]: 5.452381) [&95%HPD={43.3141, 53.6836}]: 8.877271, ((Emeus_crassus: 2.653844, Anomalopteryx_didiformis: 2.653844) [&95%HPD={1.72549, 3.60776}]: 3.634941, Dinornis_giganteus: 6.288785) [&95%HPD={4.50307, 8.1443}]: 50.996901) [&95%HPD={51.7983, 63.1197}]: 4.663210, (((((Apteryx_australis: 0.266358, Apteryx_mantelli: 0.266358) [&95%HPD={0.10846, 0.459044}]: 2.225401, Apteryx_rowi: 2.491759) [&95%HPD={1.58001, 3.45487}]: 5.115358, (Apteryx_haastii: 2.159014, Apteryx_owenii: 2.159014) [&95%HPD={1.37, 2.97842}]: 5.448103) [&95%HPD={5.67918, 9.71398}]: 43.364721, ((Mullerornis_agilis: 0.433200, Mullerornis_modestus: 0.433200) [&95%HPD={0.221418, 0.665782}]: 15.540280, (Aepyornis_hildebrandti: 1.466692, Aepyornis_maximus: 1.466692) [&95%HPD={0.802712, 2.25766}]: 14.506788) [&95%HPD={11.1441, 21.0986}]: 34.998358) [&95%HPD={43.0232, 58.6324}]: 5.239645, ((Casuarius_bennetti: 2.668930, Casuarius_casuarius: 2.668930) [&95%HPD={1.62296, 3.80992}]: 23.684851, (Dromaius_baudinianus: 0.136711, Dromaius_novaehollandiae: 0.136711) [&95%HPD={0.0462175, 0.239925}]: 26.217070) [&95%HPD={22.8561, 30.1263}]: 29.857703) [&95%HPD={48.701, 63.3811}]: 5.737413) [&95%HPD={56.1637, 67.9412}]: 1.850703, (Rhea_pennata: 20.664070, Rhea_americana: 20.664070) [&95%HPD={18.3779, 23.0114}]: 43.135529) [&95%HPD={57.8744, 69.7673}]: 4.314604, Struthio_camelus: 68.114204) [&95%HPD={62.0753, 74.2356}]: 8.417550, Gallus_gallus: 76.531753) [&95%HPD={67.5862, 85.1776}];

END;

==> PRM-all-fossils.tre <==
#NEXUS
BEGIN TREES;

	UTREE 1 = ((I0453_90121_Struthionidae_Struthio_camelus: 62.434487, (I0414_72512_Rheidae_Rhea_americana: 56.665010, (((I0229_1748_Tinamidae_Nothoprocta_ornata: 31.152161, I0432_5886_Tinamidae_Eudromia_elegans: 31.152161) [&95%HPD={27.9104, 33.9712}]: 3.681863, (I0230_1770_Tinamidae_Crypturellus_tataupa: 26.383668, I0231_1774_Tinamidae_Tinamus_major: 26.383668) [&95%HPD={23.5345, 29.0026}]: 8.450356) [&95%HPD={31.6158, 38.1631}]: 20.993511, (I0390_14905_Apterygidae_Apteryx_sp: 54.927545, (I0260_3380_Dromaiidae_Dromaius_novaehollandiae: 13.108282, I0382_6875_Casuariidae_Casuarius_bennetti: 13.108282) [&95%HPD={11.2069, 15.0917}]: 41.819264) [&95%HPD={50.0052, 59.3295}]: 0.899989) [&95%HPD={50.884, 60.3112}]: 0.837475) [&95%HPD={51.6909, 61.282}]: 5.769477) [&95%HPD={56.723, 67.2232}]: 40.167205, I0374_2419_Phasianidae_Gallus_gallus: 102.601691) [&95%HPD={94.3425, 111.757}];

END;

==> PRM-root-only.tre <==
#NEXUS
BEGIN TREES;

	UTREE 1 = ((I0453_90121_Struthionidae_Struthio_camelus: 43.004848, (I0414_72512_Rheidae_Rhea_americana: 39.042952, (I0390_14905_Apterygidae_Apteryx_sp: 38.364325, (((I0229_1748_Tinamidae_Nothoprocta_ornata: 20.950544, I0432_5886_Tinamidae_Eudromia_elegans: 20.950544) [&95%HPD={17.4946, 24.61}]: 2.452750, (I0230_1770_Tinamidae_Crypturellus_tataupa: 17.750180, I0231_1774_Tinamidae_Tinamus_major: 17.750180) [&95%HPD={14.7654, 20.9694}]: 5.653114) [&95%HPD={19.5183, 27.3723}]: 14.147401, (I0260_3380_Dromaiidae_Dromaius_novaehollandiae: 6.160911, I0382_6875_Casuariidae_Casuarius_bennetti: 6.160911) [&95%HPD={4.96384, 7.4414}]: 31.389784) [&95%HPD={31.4983, 43.8198}]: 0.813630) [&95%HPD={32.2188, 44.8005}]: 0.678627) [&95%HPD={32.7178, 45.5191}]: 3.961896) [&95%HPD={35.996, 50.034}]: 33.382677, I0374_2419_Phasianidae_Gallus_gallus: 76.387526) [&95%HPD={66.5156, 86.4849}];

END;

==> TKZ.tre <==
#NEXUS
BEGIN TREES;

	UTREE 1 = (galGal: 74.488082, (strCam: 62.481453, ((rheAme: 28.703007, rhePen: 28.703007) [&95%HPD={21.2936, 39.0721}]: 31.045860, (((casCas: 33.499206, droNov: 33.499206) [&95%HPD={24.7885, 43.784}]: 20.764604, ((aptHaa: 7.669158, aptOwe: 7.669158) [&95%HPD={0.596192, 26.2795}]: 7.606058, (aptRow: 7.595089, aptMan: 7.595089) [&95%HPD={0.727144, 24.8231}]: 7.680127) [&95%HPD={3.55903, 34.18}]: 38.988595) [&95%HPD={46.5499, 61.9798}]: 1.742400, (anoDid: 47.818532, ((cryCin: 26.094117, tinGut: 26.094117) [&95%HPD={18.8262, 35.3515}]: 11.496962, (eudEle: 29.078887, notPer: 29.078887) [&95%HPD={17.8566, 40.6056}]: 8.512192) [&95%HPD={28.1839, 47.1461}]: 10.227453) [&95%HPD={38.8989, 56.3335}]: 8.187679) [&95%HPD={48.9418, 63.259}]: 3.742656) [&95%HPD={53.4157, 66.3586}]: 2.732587) [&95%HPD={56.4612, 68.3296}]: 12.006629) [&95%HPD={66.1189, 83.8711}];

END;

==> UCE.tre <==
#NEXUS
BEGIN TREES;

	UTREE 1 = (galGal: 72.982459, (strCam: 60.925048, ((rheAme: 27.635717, rhePen: 27.635717) [&95%HPD={21.1797, 36.7017}]: 28.290073, (((casCas: 32.867811, droNov: 32.867811) [&95%HPD={24.5047, 43.7141}]: 18.174127, ((aptHaa: 3.899627, aptOwe: 3.899627) [&95%HPD={0.289675, 10.6827}]: 9.578164, (aptRow: 4.291092, aptMan: 4.291092) [&95%HPD={0.365427, 11.4192}]: 9.186699) [&95%HPD={2.86535, 31.0265}]: 37.564146) [&95%HPD={42.3156, 59.8861}]: 3.081691, (anoDid: 45.970313, ((cryCin: 25.721428, tinGut: 25.721428) [&95%HPD={18.301, 35.297}]: 9.925815, (eudEle: 28.450287, notPer: 28.450287) [&95%HPD={16.7094, 41.078}]: 7.196955) [&95%HPD={25.7085, 46.1539}]: 10.323071) [&95%HPD={36.4889, 55.5061}]: 8.153315) [&95%HPD={46.7716, 61.5467}]: 1.802161) [&95%HPD={48.8851, 63.0494}]: 4.999258) [&95%HPD={55.8834, 66.4601}]: 12.057411) [&95%HPD={65.8221, 82.1794}];

END;
